# Supplementary material for: The MRL Mitochondrial Genome Decreases Murine Muscular Dystrophy Severity
Source: Muscles. 2023 Jan 16;2(1):0. doi: 10.3390/muscles2010005 (PMC12225360; doi:10.3390/muscles2010005)
Supplement: Supplementary file 1 [file muscles-02-00005-s001.zip]

Archive with 1 entries (1 files):
- muscles-2132705-supplymentary.pdf
